# Supplementary material for: Pathological and Genomic Findings of Erysipelothrix rhusiopathiae Isolated From a Free-Ranging Rough-Toothed Dolphin Steno bredanensis (Cetacea: Delphinidae) Stranded in Korea
Source: Front Vet Sci. 2022 May 6;9:774836. doi: 10.3389/fvets.2022.774836 (PMC9120913; doi:10.3389/fvets.2022.774836)
Supplement: Supplementary file 2 [file Table_2.xlsx]

## Sheet: Supplementary Table S2
Table S2. Comparison of the average nucleotide identity (ANI) values of Erysipelothrix rhusiopathiae strain KC-Sb-R1 and other representative isolates of the genus Erysipelothrix.
Publicly available genomes used in this study*	Accession Number	Genome Size (bp)	Origin	ANI value (%)	Genome Assembly Status	Reference
Erysipelothrix rhusiopathiae
Erysipelothrix rhusiopathiae RU	NZ_RJTK00000000.1	1704727	pig	96.2	draft	Grazziotin et al., 2021
Erysipelothrix rhusiopathiae ATCC 19414T	NZ_ACLK00000000.2	1746468	pig	96.5	draft	Grazziotin et al., 2021
Erysipelothrix rhusiopathiae SY1027	NC_021354.1	1752910	pig	96.3	complete	Grazziotin et al., 2021
Erysipelothrix rhusiopathiae NCTC 8163	NZ_LR134439.1	1770411	pig	96.2	complete	Grazziotin et al., 2021
Erysipelothrix rhusiopathiae KC-Sb-R1	NZ_CP033601.1	1771674	Dolphin	this study	complete	Grazziotin et al., 2021
Erysipelothrix rhusiopathiae WH13013	NZ_CP017116.1	1778058	pig	96.5	complete	Grazziotin et al., 2021
Erysipelothrix rhusiopathiae Fujisawa	NC_015601.1	1787941	pig	96.5	complete	Grazziotin et al., 2021
Erysipelothrix rhusiopathiae NCTC 7999	NZ_UFYF00000000.1	1831038	pig	96.4	draft	Grazziotin et al., 2021
Erysipelothrix rhusiopathiae ML101	NZ_CP029804.1	1854248	pig	96.5	complete	Grazziotin et al., 2021
Erysipelothrix rhusiopathiae GXBY-1	NZ_CP014861.1	1876490	pig	96.5	complete	Grazziotin et al., 2021
Erysipelothrix rhusiopathiae ZJ	NZ_CP041995.1	1945689	Pig	96.5	complete	This study
Erysipelothrix rhusiopathiae SE38	NZ_CP011861.1	1778134	Pig	96.4	complete	This study
Erysipelothrix rhusiopathiae G4T10	NZ_CP011860.1	1770505	Pig	96.5	complete	This study
Erysipelothrix rhusiopathiae 268691	NZ_JAAAMP000000000.1	1697258	Canis lupus familiaris	86.8	draft	This study
Erysipelothrix rhusiopathiae RUG14284	NZ_CADBTK000000000.1	1182416	cattle rumen	66	draft	This study
Erysipelothrix rhusiopathiae RUG11795	NZ_CACYBS000000000.1	2904445	cattle rumen	64.7	draft	This study
Erysipelothrix rhusiopathiae RUG14096	NZ_CADBMB000000000.1	1909800	cattle rumen	64.6	draft	This study
Erysipelothrix rhusiopathiae RUG12706	NZ_CACZKR000000000.1	1928168	cattle rumen	64.4	draft	This study
Erysipelothrix tonsillarum
Erysipelothrix tonsillarum DSM 14972T	NZ_AREO01000000.1	1930392	Wild boar	80.5	draft	This study
Erysipelothrix piscisicarius
Erysipelothrix piscisicarius 15TAL0474T	NZ_CP034234	1722938	Fish	87.3	Complete	This study
Erysipelothrix larvae
Erysipelothrix larvae LV19T	NZ_CP013213	2495108	Insect	69.3	Complete	This study
Erysipelothrix inopinata
Erysipelothrix inopinata DSM 15511T	NZ_CP060715	2217552	Environments	71.6	Complete	This study

## Sheet: Supplementary Table S3
Table S3. Prophage region detected in the genome of Erysipelothrix rhusiopathiae strain KC-Sb-R1.
Region (Length, G+C %)	Completeness†	Most common phage / BLAST Hit	E-Value
Region 1 (14.9kb, 30.53%)	Questionable	PHAGE_Bacter_Diva_NC_028788(2)
502467..502481		attL	0
complement(507103..508041)		PHAGE_Staphy_StauST398_4_NC_023499: putative transposase; PP_00485; phage(gi588498272)	3.99e-26
508107..508610		PROPHAGE_Ralsto_GMI1000: ISRSO11-transposase ORFA protein; PP_00486; phage(gi17546156)	7.41e-16
508730..509461		PROPHAGE_Ralsto_GMI1000: isrso11-transposase orfb protein; PP_00487; phage(gi17546155)	9.11e-80
510049..510465		hypothetical; PP_00488	0
complement(510863..511657)		PHAGE_Bacter_Diva_NC_028788: transposase-like protein; PP_00489; phage(gi971743572)	2.15e-67
complement(511699..511983)		PHAGE_Bacter_Diva_NC_028788: transposase; PP_00490; phage(gi971743573)	1.06e-30
512104..514035		hypothetical; PP_00491	0
complement(514248..514970)		PHAGE_Clostr_phiMMP02_NC_019421: integrase; PP_00492; phage(gi414090406)	3.49e-39
complement(514977..515336)		PHAGE_Clostr_phiMMP02_NC_019421: integrase; PP_00493; phage(gi414090406)	5.03e-22
517422..517436		attR	0
The regions were determined by PHASTER (http://phaster.ca/) and are shown with their lengths, genomic locations, directions, and completeness.
†The completeness of prophage regions was determined by the scores calculated using PHASTER (http://phaster.ca/). [Intact (score > 90); Questionable (score 70-90); Incomplete (score < 70)].
